# Supplementary material for: A Pilot Feasibility Study Assessing the Combined Effects of Early Behavioral Intervention and Propranolol on Autism Spectrum Disorder (ASD)
Source: Children (Basel). 2023 Sep 30;10(10):1639. doi: 10.3390/children10101639 (PMC10605265; doi:10.3390/children10101639)
Supplement: Supplementary file 1 [file children-10-01639-s001.zip]

Archive with 1 entries (1 files):
- children-2597855-supplementary.pdf
